# Supplementary material for: Identification and characterization of a novel intronic splicing mutation in CSF1R ‐related leukoencephalopathy
Source: CNS Neurosci Ther. 2024 Jun 23;30(6):e14815. doi: 10.1111/cns.14815 (PMC11194178; doi:10.1111/cns.14815)
Supplement: Supplementary file 2 — Table S1. Table S2. Table S3. Table S4. [file CNS-30-e14815-s002.xlsx]

## Sheet: Table S1
Table S1. The summary result of splicing site distribution between exon12 to exon14
Mutation
Donor_site									Acceptor_site
Start	End	Score	Exon	Intron					start	End	Score	Intron	Exon
9	23	0.54	gtaccaggtccgctg						147	187	0.96	ctccacagcttcctatcacagggcctgtgggggttgcaggg
121	135	0.56	cagtttggtgagatg						497	537	0.85	gggttttcttgtgagctccaggcaccctctgactcccggct
248	262	0.99	gtgggaggtaagacc						857	897	0.93	gactgtggttcttcctcccagccacggcccatgctgatgag
353	367	0.93	ctgaagtgtgagtga
480	494	0.97	ctcaggggtgaggac
762	776	0.82	tcttggggtatgccc
Wild Type
Start	End	Score	Exon	Intron					Start	End	Score	Intron	Exon
9	23	0.54	gtaccaggtccgctg						147	187	0.96	ctccacagcttcctatcacagggcctgtgggggttgcaggg
121	135	0.56	cagtttggtgagatg						234	274	0.44	agggacctgtgtgcgtggcaggtaagaccctcggagctgga
248	262	1	gtggcaggtaagacc						497	537	0.85	gggttttcttgtgagctccaggcaccctctgactcccggct
353	367	0.93	ctgaagtgtgagtga						857	897	0.93	gactgtggttcttcctcccagccacggcccatgctgatgag
480	494	0.97	ctcaggggtgaggac
762	776	0.82	tcttggggtatgccc
The red is the absence splicing acceptor site.

## Sheet: Table S2
Table S2 The profile changes of Exon splicing enhancer (ESE) and Exon splicing silencer (ESS).The red row shown potential impact of the mutation
Genename	CSF1R
Strand	-
HGVS Annotation	ENST00000286301.7:c.1754-3C>G	ENST00000504875.5:c.1754-3C>G	ENST00000513609.1:n.408C>G	ENST00000515068.1:c.71C>G	ENST00000515239.5:n.284-3C>G	ENST00000675795.1:c.1754-3C>G
Human Splicing Finder Matrix
Algorithme/Matrix	Position	Sequences	Variation	Signal	Interpretation	Associated transcripts
HSF Donor site (matrix GT)	chr5:150061605	TGCGTGGCA>TGCGTGGGA	58.51>68.53 (17.13%)	New Donor splice site	Activation of a cryptic Donor site. Potential alteration of splicing	ENST00000515068;ENST00000286301;ENST00000504875;ENST00000675795
MaxEnt
Algorithme/Matrix	Position	Sequences	Variation	Signal	Interpretation	Associated transcripts
MaxEnt Acceptor site	chr5:150061615	GGGACCTGTGTGCGTGGCAGGTA>GGGACCTGTGTGCGTGGGAGGTA	6.61>-4.03 (-160.97%)	Broken WT Acceptor Site	Alteration of the WT Acceptor site, most probably affecting splicing	ENST00000286301;ENST00000504875;ENST00000675795
Profil ESE / ESS
Signal	Interpretation	Associated transcripts
Alteration of auxiliary sequences	Significant alteration of ESE / ESS motifs ratio (-10)	ENST00000515068
Algorithme/Matrix	Position	Sequence
ESE_9G8 (New ESE Site)	chr5:150061598	GAGGTA
IIE (New ESS Site)	chr5:150061599	GGAGGT
Sironi_motif2 (New ESS Site)	chr5:150061599	GGAGGTA
IIE (New ESS Site)	chr5:150061600	GGGAGG
Fas ESS (New ESS Site)	chr5:150061600	GGGAGG
IIE (New ESS Site)	chr5:150061601	TGGGAG
Fas ESS (New ESS Site)	chr5:150061601	TGGGAG
ESE_SRp40 (ESE Site Broken)	chr5:150061601	TGGCAGG
Sironi_motif2 (New ESS Site)	chr5:150061601	TGGGAGG
Sironi_motif1 (New ESS Site)	chr5:150061601	TGGGAGGT
EIE (New ESE Site)	chr5:150061602	GTGGGA
IIE (New ESS Site)	chr5:150061602	GTGGGA
Fas ESS (ESS Site Broken)	chr5:150061602	GTGGCA
ESE_SRp55 (ESE Site Broken)	chr5:150061603	CGTGGC
IIE (New ESS Site)	chr5:150061603	CGTGGG
Sironi_motif2 (New ESS Site)	chr5:150061604	GCGTGGG
Table.S2 The profile changes of Exon splicing enhancer (ESE) and Exon splicing silencer (ESS).The red row shown potential impact of the mutation

## Sheet: Table S3
Table S3 Binding sites present only in the Wild-type sequence:
Position	Protein Name	Recognized Sequence	Score	Protein Notes	PubMed ID	Reference	Article notes	Gene/Construct (Target RNA)	Splicing Assay	Binding Assay
251-255 (chr5:149440424-149441412)	SRp40	GGUAAGAC	5	Gene Name and Synonymous: SFRS5, splicing factor arginine/serine-rich 5, HRS.	9649504	Liu HX, Zhang M, Krainer AR. (1998)		Construct of EX_M1 - INT1 - EX_M2 murine IgM and its variants obtained by replacing the natural ESE in the M2 exon with 20nt random.	SELEX imposing a selection of the constructs for splicing rather than for binding. Selection of the constructs by splicing in HeLa S100 extracts complemented by recombinant SR protein. Winners are confirmed by in vitro splicing in HeLa nuclear extracts.	UV crosslink, competition and immunoprecipitation assays in HeLa nuclear extracts.
						Identification of functional exonic splicing enhancer motifs recognized by individual SR proteins.
						Genes Dev. 12(13): 1998-2012.
251-255 (chr5:149440424-149441412)	SF2/ASF	CAGGUAAGAC	5	Gene Name and Synonymous: SFRS1, splicing factor arginine/serine-rich 1 (splicing factor 2, alternate splicing factor), ASF, SF2, SF2p33, SRp30a, MGC5228.	8566754	Lou H, Gagel RF, Berget SM. (1996)		Sequences deriving from wt and mutated intron 4 of CALCA [796]		UV crosslink and immunoprecipitation
				The shuttling protein SF2/ASF binds TAP and can function as export factors (18364396).		An intron enhancer recognized by splicing factors activates polyadenylation.
						Genes Dev. 10(2):208-219.

## Sheet: Table S4
Table S4 Binding sites present only in the mutation sequence:
Position	Protein Name	Recognized Sequence	Score	Protein Notes	PubMed ID	Reference	Article notes	Gene/Construct (Target RNA)	Splicing Assay	Binding Assay
249-253	hnRNP F	UGGGA	-5	Gene Name and Synonymous: HNRNPF, heterogeneous nuclear ribonucleoprotein F, HNRPF, mcs94-1, MGC110997, OK/SW-cl.23.	16885237	Dominguez C, Allain FH. (2006)		Synthesized sequences.		NMR titration using recombinant protein
						NMR structure of the three quasi RNA recognition motifs (qRRMs) of human hnRNP F and interaction studies with Bcl-x G-tract RNA: a novel mode of RNA recognition.
						Nucleic Acids Res. 34(13):3634-3645.
249-253	hnRNP H1	UGGGA	-5	Gene Name and Synonymous: HNRNPH1, heterogeneous nuclear ribonucleoprotein H1 (H), HNRPH, HNRPH1, hnRNPH, DKFZp686A15170.	12732620	Pagani F, Buratti E, Stuani C, Baralle FE. (2003)		Construct of CFTR [1080] EX8 - INT8 - EX9 - INT9 - EX10	In vivo splicing in Hep3B cells of WT and mutant CFTR constructs.	UV cross-linking, pull-down assay, immunoblotting in HeLa nuclear extracts with wt and mutated RNAs.
						Missense, nonsense, and neutral mutations define juxtaposed regulatory elements of splicing in cystic fibrosis transmembrane regulator exon 9.
						J Biol Chem. 278(29):26580-26588.
249-253	hnRNP H2	UGGGA	-5	Gene Name and Synonymous: HNRNPH2, heterogeneous nuclear ribonucleoprotein H2 (H'), FTP3, HNRPH', HNRPH2, hnRNPH'.	12732620	Pagani F, Buratti E, Stuani C, Baralle FE. (2003)		Construct of CFTR [1080] EX8 - INT8 - EX9 - INT9 - EX10	In vivo splicing in Hep3B cells of WT and mutant CFTR constructs.	UV cross-linking, pull-down assay, immunoblotting in HeLa nuclear extracts with wt and mutated RNAs.
						Missense, nonsense, and neutral mutations define juxtaposed regulatory elements of splicing in cystic fibrosis transmembrane regulator exon 9.
						J Biol Chem. 278(29):26580-26588.
249-253	hnRNP H3	UGGGA	-5	Gene Name and Synonymous: HNRNPH3, heterogeneous nuclear ribonucleoprotein H3 (2H9), hnRNP 2H9, HNRPH3, FLJ34092.	12732620	Pagani F, Buratti E, Stuani C, Baralle FE. (2003)		Construct of CFTR [1080] EX8 - INT8 - EX9 - INT9 - EX10	In vivo splicing in Hep3B cells of WT and mutant CFTR constructs.	UV cross-linking, pull-down assay, immunoblotting in HeLa nuclear extracts with wt and mutated RNAs.
						Missense, nonsense, and neutral mutations define juxtaposed regulatory elements of splicing in cystic fibrosis transmembrane regulator exon 9.
						J Biol Chem. 278(29):26580-26588.
